# Supplementary material for: Development of Palatable Amorphous Trazodone Hydrochloride Formulations via Ion Exchange
Source: Pharmaceutics. 2025 Jul 27;17(8):972. doi: 10.3390/pharmaceutics17080972 (PMC12389288; doi:10.3390/pharmaceutics17080972)
Supplement: Supplementary file 1 [file pharmaceutics-17-00972-s001.zip]

Archive with 1 entries (1 files):
- pharmaceutics-3747160-supplementary.pdf
